# Supplementary material for: Very Low Rates of Spontaneous Gene Deletions and Gene Duplications in Dictyostelium discoideum
Source: J Mol Evol. 2022 Dec 9;91(1):24–32. doi: 10.1007/s00239-022-10081-1 (PMC9849192; doi:10.1007/s00239-022-10081-1)
Supplement: Supplementary file 4 — Supplementary file4 (XLSX 23 KB) [file 239_2022_10081_MOESM4_ESM.xlsx]

## Sheet: Supplementary Table 1
Supplementary Table 1. Mutation accumulation line information with corresponding sequencing coverage, number of deletions and duplications, number of protein-coding gene deletions and duplications (for complete and partial gene CNVs), and the corresponding mutation rates.
MA Line	Acccession	Generation	Coverage		Deletion	Duplication		Gene Del	Gene Dup	Partial Del	Partial Dup		Gene CNV Rate	Gene Del Rate	Gene Dup Rate		Partial Gene CNV Rate	Partial Gene Del Rate	Partial Gene Dup Rate		Overall Gene CNV Rate	Overall Gene Del Rate	Overall Gene Dup Rate
L21	SRR11433357	1914	36.5		0	0		0	0	0	0		0	0	0		0	0	0		0	0	0
L20	SRR11433358	1842	27.1		0	0		0	0	0	0		0	0	0		0	0	0		0	0	0
L17	SRR11433359	1914	43		1	0		2	0	0	0		7.61113e-08	7.61113e-08	0		0	0	0		7.61113e-08	7.61113e-08	0
L16	SRR11433360	1914	56.1		0	0		0	0	0	0		0	0	0		0	0	0		0	0	0
L15	SRR11433361	2014	64.8		0	0		0	0	0	0		0	0	0		0	0	0		0	0	0
L14	SRR11433362	1914	24.3		1	0		0	0	1	0		0	0	0		3.80557e-08	3.80557e-08	0		3.80557e-08	3.80557e-08	0
QS30	SRR11433363	1000	25.6		0	0		0	0	0	0		0	0	0		0	0	0		0	0	0
QS36	SRR11433364	1000	35.5		0	0		0	0	0	0		0	0	0		0	0	0		0	0	0
QS40	SRR11433365	1000	24.1		1	1		3	2	1	0		3.64193e-07	2.18516e-07	1.45677e-07		7.28385e-08	7.28385e-08	0		4.37031e-07	2.91354e-07	1.45677e-07
QS44	SRR11433366	1000	24.1		0	0		0	0	0	0		0	0	0		0	0	0		0	0	0
QS4	SRR11433367	1000	28.5		0	0		0	0	0	0		0	0	0		0	0	0		0	0	0
QS50	SRR11433368	1000	33.5		0	2		0	1	0	3		7.28385e-08	0	7.28385e-08		2.18516e-07	0	2.18516e-07		2.91354e-07	0	2.91354e-07
QS54	SRR11433369	1000	31.6		0	0		0	0	0	0		0	0	0		0	0	0		0	0	0
L11	SRR11433370	1914	28.1		0	0		0	0	0	0		0	0	0		0	0	0		0	0	0
QS60	SRR11433371	1000	38		0	0		0	0	0	0		0	0	0		0	0	0		0	0	0
QS64	SRR11433372	1000	42.1		0	0		0	0	0	0		0	0	0		0	0	0		0	0	0
QS68	SRR11433373	1000	26.7		0	0		0	0	0	0		0	0	0		0	0	0		0	0	0
QS70	SRR11433374	1000	39.3		0	0		0	0	0	0		0	0	0		0	0	0		0	0	0
QS74	SRR11433375	1000	20.8		1	0		2	0	1	0		1.45677e-07	1.45677e-07	0		7.28385e-08	7.28385e-08	0		2.18516e-07	2.18516e-07	0
QS84	SRR11433376	1000	38.1		1	0		0	0	1	0		0	0	0		7.28385e-08	7.28385e-08	0		7.28385e-08	7.28385e-08	0
QS14	SRR11433377	1000	44.7		1	0		0	0	1	0		0	0	0		7.28385e-08	7.28385e-08	0		7.28385e-08	7.28385e-08	0
QS12	SRR11433378	1000	33.3		0	0		0	0	0	0		0	0	0		0	0	0		0	0	0
QS10	SRR11433379	1000	22.6		0	0		0	0	0	0		0	0	0		0	0	0		0	0	0
QS20	SRR11433380	1000	20.7		0	0		0	0	0	0		0	0	0		0	0	0		0	0	0
L9	SRR11433381	2185	45.4		0	0		0	0	0	0		0	0	0		0	0	0		0	0	0
QS24	SRR11433382	1000	43.1		0	0		0	0	0	0		0	0	0		0	0	0		0	0	0
L25	SRR11433389	1771	47.1		1	0		4	0	0	0		1.64514e-07	1.64514e-07	0		0	0	0		1.64514e-07	1.64514e-07	0
L24	SRR11433390	1828	55.5		0	0		0	0	0	0		0	0	0		0	0	0		0	0	0
L23	SRR11433391	1914	33		0	0		0	0	0	0		0	0	0		0	0	0		0	0	0
L3	SRR11433392	1742	42		1	0		1	0	0	0		4.18132e-08	4.18132e-08	0		0	0	0		4.18132e-08	4.18132e-08	0
L1	SRR11433393	1757	48.3		3	0		0	0	2	0		0	0	0		8.29124e-08	8.29124e-08	0		8.29124e-08	8.29124e-08	0
L56	SRR11509897	2485	60.3		1	0		2	0	1	0		5.86225e-08	5.86225e-08	0		2.93113e-08	2.93113e-08	0		8.79338e-08	8.79338e-08	0
L55	SRR11509898	2042	30.7		0	0		0	0	0	0		0	0	0		0	0	0		0	0	0
L54	SRR11509899	2385	44.8		4	0		4	0	3	0		1.22161e-07	1.22161e-07	0		9.16208e-08	9.16208e-08	0		2.13782e-07	2.13782e-07	0
L53	SRR11509900	2414	29.4		1	0		0	0	2	0		0	0	0		6.03467e-08	6.03467e-08	0		6.03467e-08	6.03467e-08	0
L52	SRR11509901	2200	25.7		1	0		0	0	1	0		0	0	0		3.31084e-08	3.31084e-08	0		3.31084e-08	3.31084e-08	0
L50	SRR11509902	2657	29.9		0	0		0	0	0	0		0	0	0		0	0	0		0	0	0
Total		56806			18	3		18	3	14	3
Average		1535.3			0.486486	0.0810811	#DIV/0!	0.486486	0.0810811	0.378378	0.0810811		2.82684e-08	2.23626e-08	5.90583e-09	#DIV/0!	2.28439e-08	1.69381e-08	5.90583e-09	#DIV/0!	5.11123e-08	3.93006e-08	1.18117e-08

## Sheet: Supplementary Table 2
Supplementary Table 2. CNVs among the MA lines with their genomic positions and the genes they intersect. The column # of genes includes non-coding genes, but these were excluded from mutation rate calculations to be comparable with previous studies.
Chromosome	Start	End	CNV Length	Mutation	MA Line	Accession	Calling Program	# of genes	Gene ID	Gene Name	Gene Description	Gene Biotype	Gene Length	Complete / Partial CNV
1	1047500	1048000	500	Deletion	L14	SRR11433362 (6)	CNVnator	1	DDB_G0267892	hypothetical protein		Protein Coding	418	partial
1	4777500	4785500	8000	Duplication	QS50	SRR11433368 (12)	CNVnator	3	DDB_G0269198	wimA	developmental gene; WIMpy fruiting body	Protein Coding	5404	complete
									DDB_G0270404	docB	DOCK family protein, putative Pho guanine nucleotide exchange factor DocB	Protein Coding	448	partial
									DDB_G0270402	hypothetical protein	contains a putative Like-Sm (Lsm) domain; possible homolog of LSM12	Protein Coding	910	partial
1	4922000	4924000	2000	Duplication	QS50	SRR11433368 (12)	CNVnator	1	DDB_G0271090	hypothetical protein		Protein Coding	135	partial
2	693500	699500	6000	Deletion	L56	SRR11509897 (32)	CNVnator	3	DDB_G0271590	omt1	O-methyltransferase family 3 protein	Protein Coding	919	complete
									DDB_G0271592	hypothetical protein		Protein Coding	2147	complete
									DDB_G0271662	pks10	putative polyketide synthase beta-ketoacyl synthase family protein	Protein Coding	1754	partial
2	1555860	1556296	436	Deletion	QS84	SRR11433376 (20)	Delly	1	DDB_G0272162	hypothetical protein		Protein Coding	436	partial
2	4200443	4201170	727	Deletion	L1	SRR11433393 (31)	Delly	1	DDB_G0274701	hypothetical protein		Protein Coding	658	partial
2	7157472	7159275	1803	Deletion	L17	SRR11433359 (3)	Manta	2	DDB_G0276741	hypothetical protein		Protein Coding	258	complete
									DDB_G0276739	hypothetical protein		Protein Coding	152	complete
2	7186805	7193382	6577	Deletion	L54	SRR11509899 (34)	CNVnator & Delly	3	DDB_G0294883	tRNA-Phe-GAA-6	transfers a phenylalanine residue to a growing polypeptide chain during protein synthesis	tRNA	74	complete
									DDB_G0276883	canA	calcineurin A, catalytic subunit of the Ca2+/calmodulin-dependent serine/threonine protein phosphatase	Protein Coding	2326	complete
									DDB_G0276927	hypothetical protein		Protein Coding	739	complete
2	7258904	7259805	901	Deletion	L54	SRR11509899 (34)	Delly	1	DDB_G0277023	hypothetical protein		Protein Coding	509	partial
3	6346000	6357000	11000	Deletion	L25	SRR11433389 (27)	CNVnator	4	DDB_G0282891	pakG	putative protein serine/threonine kinase; belongs to the protein kinase PAKL subfamily; the kinase domain is similar to mammalian STK3 and STK4 (MST) kinases, and other STE20-like kinases; stress-responsive kinase	Protein Coding	3651	complete
									DDB_G0282893	alyE	member of the amoeba lysozyme family, contains a signal peptide; very similar to upstream gene, alyF	Protein Coding	1552	complete
									DDB_G0282905	alyF	member of the amoeba lysozyme family, contains a signal peptide; very similar to downstream gene, alyE	Protein Coding	1675	complete
									DDB_G0282907	TE	AT-rich low copy repetitive element which is thought to have no protein-coding capacity	Protein Coding	537	complete
3	2931000	2935500	4500	Deletion	L3	SRR11433392 (30)	CNVnator	1	DDB_G0280097	PA14 domain-containing protein	PA14 domain-containing protein	Protein Coding	684	complete
3	1978500	1982000	3500	Deletion	L54	SRR11509899 (34)	CNVnator	2	DDB_G0279353	hypothetical protein	putative metallophosphoesterase	Protein Coding	1769	complete
									DDB_G0279355	hypothetical protein		Protein Coding	363	partial
4	5439500	5441500	2000	Deletion	QS14	SRR11433377 (21)	CNVnator	1	DDB_G0287207	Rab GTPase domain-containing protein	Rab GTPase domain-containing protein	Protein Coding	2000	partial
5	849500	853500	4000	Deletion	L54	SRR11509899 (34)	CNVnator	2	DDB_G0287943	hypothetical protein		Protein Coding	1130	partial
									DDB_G0287941	hypothetical protein		Protein Coding	310	complete
5	3273782	3279844	6062	Deletion	QS40	SRR11433365 (9)	Manta	4	DDB_G0289853	hypothetical protein		Protein Coding	861	partial
									DDB_G0289855	hypothetical protein		Protein Coding	736	complete
									DDB_G0289857	hypothetical protein		Protein Coding	818	complete
									DDB_G0289849	hypothetical protein		Protein Coding	1594	complete
5	2608997	2610178	1181	Deletion	L1	SRR11433393 (31)	Manta	0	-	-		-	-	-
5	4803015	4805588	2573	Duplication	QS40	SRR11433365 (9)	Manta	2	DDB_G0290965	RING zinc finger-containin protein	RING zinc finger-containing protein	Protein Coding	902	complete
									DDB_G0291041	hypothetical protein		Protein Coding	381	complete
5	4276322	4277619	1297	Deletion	L52	SRR11509901 (36)	Manta	1	DDB_G0290561	hypothetical protein		Protein Coding	964	partial
5	4920500	4925000	4500	Deletion	L53	SRR11509900 (35)	CNVnator	2	DDB_G0291027	hypothetical protein	linked to sexual reproduction (IBA)	Protein Coding	2194	partial
									DDB_G0291045	hypothetical protein	linked to sexual reproduction (IBA)	Protein Coding	1489	partial
6	2886768	2887266	498	Deletion	L1	SRR11433393 (31)	Delly & Manta	1	DDB_G0293446	hypothetical protein		Protein Coding	498	partial
6	3586000	3590000	4000	Deletion	QS74	SRR11433375 (19)	CNVnator	4	DDB_G0293988	hypothetical protein	uncharacterized protein KIAA0415	Protein Coding	647	complete
									DDB_G0295385	tRNA-Arg-CCU-1	transfers an arginine residue to a growing polypeptide chain during protein synthesis	tRNA	74	complete
									DDB_G0293992	hypothetical protein		Protein Coding	551	complete
									DDB_G0294004	hypothetical protein	siderophore transmembrane transporter activity (IEA)	Protein Coding	704	partial
